# Supplementary material for: Shifts in the diversity of root endophytic microorganisms across the life cycle of the ratooning rice Jiafuzhan
Source: Front Microbiol. 2023 Jun 30;14:1161263. doi: 10.3389/fmicb.2023.1161263 (PMC10348713; doi:10.3389/fmicb.2023.1161263)
Supplement: Supplementary Table S1 — Sequencing statistics for different samples. Seedling stage samples: S1R1, S1R2, and S1R3; tillering stage samples: S2R1, S2R2, and S2R3; jointing stage samples: S3R1, S3R2, and S3R3; heading stage samples: S4R1, S4R2, and S4R3; mature stage samples: S5R1, S5R2, and S5R3; Regeneration13d samples: S6R1, S6R2, and S6R3; Regeneration25d samples: S7R1, S7R2, and S7R3; Regeneration60d samples: S8R1, S8R2, and S8R3. [file Table_1.XLSX]

## Sheet: Table S1
Table S1 Statistics of sequencing quantity obtained from different samples
sample	ITS	16S
S1R1	107413	102239
S1R2	125011	122750
S1R3	122638	104294
S2R1	122810	116428
S2R2	118268	125440
S2R3	114777	100310
S3R1	111007	120749
S3R2	102892	132907
S3R3	102284	107934
S4R1	108127	126578
S4R2	131465	132084
S4R3	96804	104294
S5R1	129818	111182
S5R2	135983	140477
S5R3	138482	106396
S6R1	122092	82112
S6R2	144193	97208
S6R3	104497	85544
S7R1	93091	126230
S7R2	108697	117349
S7R3	102242	125175
S8R1	110558	82634
S8R2	145412	71974
S8R3	123108	107089

## Sheet: Table S2 
LDA 16S rRNA
Taxa	Abundace	Group	LDA_score	Pvalue
Bacteria.Proteobacteria.Gammaproteobacteria.Oceanospirillales.Halomonadaceae.Halomonas	5.62864	tillering	5.30814	0.00892784
Bacteria.Proteobacteria.Gammaproteobacteria.Betaproteobacteriales.Burkholderiaceae	5.55958	seedling	5.17551	0.00640209
Bacteria.Proteobacteria.Deltaproteobacteria.Myxococcales	5.48321	Heading	5.12316	0.00330689
Bacteria.Proteobacteria.Deltaproteobacteria.Myxococcales.Archangiaceae.Anaeromyxobacter	5.39456	Jointing	5.00883	0.00409906
Bacteria.Proteobacteria.Alphaproteobacteria.Rhizobiales.Devosiaceae	5.08756	tillering	4.77886	0.0137043
Bacteria.Proteobacteria.Gammaproteobacteria.Betaproteobacteriales.Rhodocyclaceae	4.88168	Regeneration25d	4.51187	0.0432737
Bacteria.Proteobacteria.Deltaproteobacteria.Desulfuromonadales.Geobacteraceae.Geobacter	4.79166	mature	4.43563	0.0113827
Bacteria.Proteobacteria.Deltaproteobacteria.Desulfuromonadales.Geobacteraceae	4.7918	mature	4.4229	0.0113827
Bacteria.Proteobacteria.Gammaproteobacteria.Betaproteobacteriales.Gallionellaceae.Sideroxydans	4.8096	Jointing	4.38881	0.0330431
Bacteria.Actinobacteria.Actinobacteria	4.6586	Regeneration60d	4.29965	0.00865942
Bacteria.Proteobacteria.Gammaproteobacteria.Xanthomonadales.Xanthomonadaceae	4.5369	tillering	4.23702	0.041288
Bacteria.Proteobacteria.Alphaproteobacteria.Rhizobiales.Rhizobiaceae.Ciceribacter	4.49224	Regeneration13d	4.15854	0.0294548
Bacteria.Proteobacteria.Deltaproteobacteria.Myxococcales.Haliangiaceae.Haliangium	4.46146	Regeneration60d	4.09233	0.01197
Bacteria.Bacteroidetes.Bacteroidia.Bacteroidales	4.44399	Regeneration13d	4.07539	0.007168
Bacteria.Proteobacteria.Gammaproteobacteria.Betaproteobacteriales.Burkholderiaceae.Hydrogenophaga	4.41137	seedling	4.05982	0.0152925
Bacteria.Spirochaetes.Spirochaetia.Spirochaetales	4.42505	Regeneration13d	4.05817	0.0163931
Bacteria.Proteobacteria.Deltaproteobacteria.Myxococcales.Haliangiaceae	4.46146	Regeneration60d	4.05536	0.01197
Bacteria.Proteobacteria.Gammaproteobacteria.Betaproteobacteriales.Rhodocyclaceae.Sulfuritalea	4.35482	Jointing	4.05388	0.0059565
Bacteria.Spirochaetes.Spirochaetia	4.42505	Regeneration13d	4.04807	0.0163931
Bacteria.Proteobacteria.Deltaproteobacteria.Myxococcales.P3OB_42	4.39875	Regeneration60d	4.04133	0.0126496
Bacteria.Proteobacteria.Alphaproteobacteria.Caulobacterales.Hyphomonadaceae	4.3061	tillering	3.99736	0.0370387
Bacteria.Actinobacteria.Actinobacteria.Streptosporangiales.Thermomonosporaceae	4.32568	Regeneration13d	3.9711	0.0221312
Bacteria.Firmicutes.Clostridia	4.32999	Regeneration13d	3.93465	0.040709
Bacteria.Acidobacteria.Holophagae	4.29834	Regeneration13d	3.93096	0.0475145
Bacteria.Bacteroidetes.Bacteroidia.Bacteroidales.SB_5	4.22424	mature	3.84608	0.0180971
Bacteria.Acidobacteria.Acidobacteriia	4.15929	Regeneration13d	3.84044	0.0100329
Bacteria.Acidobacteria.Holophagae.Holophagales	4.23002	Regeneration13d	3.8341	0.0365156
Bacteria.Proteobacteria.Gammaproteobacteria.Enterobacteriales.Enterobacteriaceae	3.99544	tillering	3.80376	0.03336
Bacteria.Spirochaetes.Spirochaetia.Spirochaetales.Spirochaetaceae	4.17373	mature	3.80287	0.0246335
Bacteria.Spirochaetes.Leptospirae	4.14729	Regeneration25d	3.79985	0.0139808
Bacteria.Proteobacteria.Gammaproteobacteria.Enterobacteriales	4.01114	tillering	3.79973	0.0264906
Bacteria.Spirochaetes.Leptospirae.Leptospirales	4.14729	Regeneration25d	3.79232	0.0139808
Bacteria.Spirochaetes.Spirochaetia.Spirochaetales.Spirochaetaceae.Treponema	4.15078	Regeneration13d	3.78897	0.0058348
Bacteria.Firmicutes.Clostridia.Clostridiales.Ruminococcaceae.Anaerobacterium	4.0968	Regeneration13d	3.77042	0.0323464
Bacteria.Proteobacteria.Gammaproteobacteria.Betaproteobacteriales.Burkholderiaceae.Aquabacterium	4.17663	seedling	3.76168	0.037747
Bacteria.Spirochaetes.Leptospirae.Leptospirales.Leptospiraceae.Leptonema	4.10694	Regeneration25d	3.76005	0.0177433
Bacteria.Bacteroidetes.Bacteroidia.Bacteroidales.Prolixibacteraceae.WCHB1_32	4.11217	mature	3.74594	0.0289619
Bacteria.Proteobacteria.Deltaproteobacteria.Myxococcales.BIrii41	4.11569	Regeneration60d	3.73819	0.0213868
Bacteria.Proteobacteria.Alphaproteobacteria.Micropepsales	4.02652	Regeneration13d	3.70583	0.0213868
Bacteria.Proteobacteria.Deltaproteobacteria.Myxococcales.Sandaracinaceae	3.97614	tillering	3.69153	0.0197736
Bacteria.Proteobacteria.Alphaproteobacteria.Micropepsales.Micropepsaceae.Rhizomicrobium	4.00875	Regeneration13d	3.68628	0.0117317
Bacteria.Acidobacteria.Acidobacteriia.Solibacterales	4.00684	Regeneration13d	3.67089	0.00608066
Bacteria.Proteobacteria.Gammaproteobacteria	4.03631	Jointing	3.64998	0.00343071
Bacteria.Acidobacteria.Holophagae.Holophagales.Holophagaceae.Geothrix	4.08099	seedling	3.63756	0.0065352
Bacteria.Bacteroidetes.Bacteroidia.Bacteroidales.Bacteroidetes_BD2_2	3.99978	Jointing	3.63245	0.00879264
Bacteria.Acidobacteria.Holophagae.Holophagales.Holophagaceae	3.92323	Regeneration25d	3.61096	0.0227886
Bacteria.Bacteroidetes.Bacteroidia.Bacteroidales.Prolixibacteraceae.Roseimarinus	3.97103	Jointing	3.60528	0.00384989
Bacteria.Bacteroidetes.Ignavibacteria	3.99689	Heading	3.59714	0.0294548
Bacteria.Actinobacteria.Coriobacteriia.OPB41	3.9876	Heading	3.58401	0.00983168
Bacteria.Actinobacteria.Actinobacteria.Micrococcales.Micrococcaceae.Nesterenkonia	3.89509	tillering	3.56898	0.0180971
Bacteria.Bacteroidetes.Bacteroidia.Bacteroidales.Paludibacteraceae	4.06075	Jointing	3.56393	0.0401376
Bacteria.Nitrospirae	4.02666	Heading	3.5631	0.0193888
Bacteria.Proteobacteria.Deltaproteobacteria.Desulfovibrionales.Desulfovibrionaceae.Desulfovibrio	3.8836	Regeneration13d	3.5621	0.00617541
Bacteria.Bacteroidetes.Bacteroidia.Flavobacteriales	3.9599	seedling	3.55845	0.0327291
Bacteria.Proteobacteria.Alphaproteobacteria.Sphingomonadales.Sphingomonadaceae.Sphingobium	3.90894	Regeneration60d	3.55755	0.0416782
Bacteria.Fibrobacteres.Fibrobacteria.Fibrobacterales.possible_family_01	3.98657	Jointing	3.54962	0.0149912
Bacteria.Proteobacteria.Deltaproteobacteria.Desulfovibrionales	3.8836	Regeneration13d	3.54845	0.00630398
Bacteria.Actinobacteria.Actinobacteria.Kineosporiales.Kineosporiaceae	3.89012	Regeneration60d	3.53942	0.0057155
Bacteria.Actinobacteria.Actinobacteria.Kineosporiales	3.89263	Regeneration60d	3.53798	0.00611209
Bacteria.Proteobacteria.Gammaproteobacteria.Betaproteobacteriales.Rhodocyclaceae.Dechloromonas	3.87359	Regeneration13d	3.53512	0.0211785
Bacteria.Proteobacteria.Deltaproteobacteria.Desulfovibrionales.Desulfovibrionaceae	3.8836	Regeneration13d	3.5318	0.00617541
Bacteria.Bacteroidetes.Bacteroidia.Flavobacteriales.Flavobacteriaceae.Flavobacterium	3.92899	seedling	3.51475	0.016312
Bacteria.Proteobacteria.Alphaproteobacteria.Sphingomonadales.Sphingomonadaceae.Novosphingobium	3.88616	Regeneration60d	3.49852	0.0233506
Bacteria.Actinobacteria.Coriobacteriia.CG2_30_50_142	3.83674	Heading	3.47753	0.00311684
Bacteria.Actinobacteria.Coriobacteriia.CG2_30_50_142.Actinobacteria_bacterium_CG2_30_50_142	3.83674	Heading	3.46285	0.00311684
Bacteria.Proteobacteria.Alphaproteobacteria.Dongiales.Dongiaceae	3.77908	Regeneration13d	3.44561	0.0481829
Bacteria.Proteobacteria.Gammaproteobacteria.Betaproteobacteriales.Rhodocyclaceae.Uliginosibacterium	3.86944	seedling	3.44457	0.0372146
Bacteria.Proteobacteria.Alphaproteobacteria.Dongiales.Dongiaceae.Dongia	3.77908	Regeneration13d	3.44209	0.0481829
Bacteria.Proteobacteria.Alphaproteobacteria.Dongiales	3.77908	Regeneration13d	3.42267	0.0481829
Bacteria.Actinobacteria.Coriobacteriia.CG2_30_50_142.Actinobacteria_bacterium_CG2_30_50_142.Actinobacteria_bacterium_CG2_30_50_142	3.83674	Heading	3.4217	0.00311684
Bacteria.Proteobacteria.Gammaproteobacteria.Betaproteobacteriales.Rhodocyclaceae.Propionivibrio	3.72664	mature	3.41483	0.0209722
Bacteria.Proteobacteria.Alphaproteobacteria.Rhizobiales.Pleomorphomonadaceae.Ancalomicrobium	3.78577	Regeneration60d	3.41377	0.0125024
Bacteria.Proteobacteria.Alphaproteobacteria.Rhodobacterales	3.79313	seedling	3.41013	0.00559855
Bacteria.Proteobacteria.Gammaproteobacteria.Methylococcales	3.7829	Regeneration25d	3.39585	0.0426689
Bacteria.Proteobacteria.Alphaproteobacteria.Rhizobiales.Pleomorphomonadaceae	3.67541	Regeneration13d	3.39406	0.0175441
Bacteria.Proteobacteria.Gammaproteobacteria.Betaproteobacteriales.Burkholderiaceae.Noviherbaspirillum	3.73331	seedling	3.35546	0.0220592
Bacteria.Proteobacteria.Deltaproteobacteria.Myxococcales.Phaselicystidaceae.Phaselicystis	3.70919	Regeneration60d	3.35389	0.00973255
Bacteria.Proteobacteria.Deltaproteobacteria.Myxococcales.Phaselicystidaceae	3.70919	Regeneration60d	3.34652	0.00973255
Bacteria.Nitrospirae.Thermodesulfovibrionia	3.82825	Heading	3.33887	0.0242772
Bacteria.Proteobacteria.Gammaproteobacteria.Pseudomonadales.Pseudomonadaceae.Pseudomonas	3.6626	seedling	3.31902	0.0481829
Bacteria.Proteobacteria.Alphaproteobacteria.Rhodobacterales.Rhodobacteraceae	3.7208	seedling	3.30891	0.00534384
Bacteria.Proteobacteria.Alphaproteobacteria.Caulobacterales.Caulobacteraceae.Phenylobacterium	3.64328	Regeneration13d	3.29769	0.0271385
Bacteria.Acidobacteria.Acidobacteriia.Solibacterales.Solibacteraceae__Subgroup_3_.AKIW659	3.63361	Regeneration13d	3.29369	0.00918376
Bacteria.Proteobacteria.Gammaproteobacteria.Aeromonadales.Aeromonadaceae.Aeromonas	3.68909	seedling	3.28987	0.0356591
Bacteria.Bacteroidetes.Ignavibacteria.Kryptoniales	3.67141	Heading	3.27739	0.0207678
Bacteria.Acidobacteria.Acidobacteriia.Acidobacteriales.Koribacteraceae.Candidatus_Koribacter	3.79154	Jointing	3.27005	0.0059565
Bacteria.Acidobacteria.Acidobacteriia.Acidobacteriales.Koribacteraceae	3.79154	Jointing	3.26945	0.0059565
Bacteria.Chloroflexi.Chloroflexia	3.65067	Regeneration60d	3.26702	0.0257325
Bacteria.Fibrobacteres.Fibrobacteria.Fibrobacterales.Fibrobacteraceae	3.60232	Regeneration60d	3.24781	0.0171401
Bacteria.Proteobacteria.Gammaproteobacteria.Betaproteobacteriales.Rhodocyclaceae.Zoogloea	3.62418	seedling	3.24485	0.0137043
Bacteria.Fibrobacteres.Fibrobacteria.Fibrobacterales.Fibrobacteraceae.possible_genus_04	3.65305	Jointing	3.23481	0.0397609
Bacteria.Verrucomicrobia.Verrucomicrobiae.Pedosphaerales.Pedosphaeraceae	3.6243	Regeneration25d	3.23154	0.0470737
Bacteria.Proteobacteria.Alphaproteobacteria.Rhizobiales.Devosiaceae.Devosia	3.62266	Regeneration60d	3.22541	0.00643512
Bacteria.Proteobacteria.Gammaproteobacteria.Betaproteobacteriales.Hydrogenophilaceae.Thiobacillus	3.60293	Regeneration60d	3.22477	0.0151411
Bacteria.Proteobacteria.Gammaproteobacteria.Xanthomonadales.Rhodanobacteraceae	3.58005	Regeneration60d	3.20993	0.0131011
Bacteria.Proteobacteria.Gammaproteobacteria.Betaproteobacteriales.Burkholderiaceae.Derxia	3.54467	Regeneration60d	3.18784	0.0126084
Bacteria.Actinobacteria.Actinobacteria.Micromonosporales	3.54389	Regeneration60d	3.16913	0.0239257
Bacteria.Proteobacteria.Gammaproteobacteria.R7C24	3.55621	Regeneration60d	3.16714	0.0193607
Bacteria.Nitrospirae.4_29_1	3.5289	Heading	3.16558	0.0105001
Bacteria.Bacteroidetes.Bacteroidia.Bacteroidales.Prolixibacteraceae	3.43217	Jointing	3.13886	0.0173775
Bacteria.Acidobacteria.Acidobacteriia.Solibacterales.Solibacteraceae__Subgroup_3_.Candidatus_Solibacter	3.47631	Regeneration13d	3.13822	0.0203645
Bacteria.Bacteroidetes.Ignavibacteria.Kryptoniales.BSV26	3.51833	Heading	3.13388	0.0139112
Bacteria.Acidobacteria.Acidobacteriia.Solibacterales.Solibacteraceae__Subgroup_3_.Paludibaculum	3.49148	Regeneration60d	3.12722	0.00484239
Bacteria.Actinobacteria.Actinobacteria.Micrococcales.Microbacteriaceae.Microcella	3.40414	tillering	3.12624	0.0216393
Bacteria.Proteobacteria.Deltaproteobacteria.Myxococcales.Archangiaceae	3.46456	mature	3.12103	0.0160712
Bacteria.Bacteroidetes.Bacteroidia.Bacteroidales.Bacteroidetes_vadinHA17	3.45343	mature	3.10955	0.0440927
Bacteria.Bacteroidetes.Bacteroidia.Bacteroidales.Marinilabiliaceae._Cytophaga__xylanolytica_group	3.52071	seedling	3.1	0.0101141
Bacteria.Proteobacteria.Gammaproteobacteria.Methylococcales.Methylomonaceae.Methylomonas	3.43909	Regeneration25d	3.08	0.0175689
Bacteria.Proteobacteria.Alphaproteobacteria.Rhizobiales.Rhizobiaceae.Aliihoeflea	3.32378	tillering	3.07331	0.0194843
Bacteria.Proteobacteria.Gammaproteobacteria.Xanthomonadales.Xanthomonadaceae.Arenimonas	3.356	Jointing	3.07234	0.0162314
Bacteria.Proteobacteria.Deltaproteobacteria.Myxococcales.Sandaracinaceae.Sandaracinus	3.39236	Regeneration60d	3.05725	0.0182584
Bacteria.Proteobacteria.Gammaproteobacteria.Cellvibrionales.Cellvibrionaceae.Cellvibrio	3.38568	Regeneration60d	3.05011	0.0177249
Bacteria.Proteobacteria.Gammaproteobacteria.Betaproteobacteriales.Burkholderiaceae.Massilia	3.38449	seedling	3.04539	0.0110995
Bacteria.Chloroflexi.Chloroflexia.Chloroflexales.Roseiflexaceae	3.42195	Regeneration60d	3.03835	0.0327291
Bacteria.Chloroflexi.Anaerolineae.SJA_15	3.47425	Regeneration25d	3.03701	0.0481829
Bacteria.Proteobacteria.Gammaproteobacteria.Betaproteobacteriales.Nitrosomonadaceae.mle1_7	3.37464	Regeneration60d	3.01788	0.0094889
Bacteria.Proteobacteria.Gammaproteobacteria.Betaproteobacteriales.Burkholderiaceae.Undibacterium	3.32783	seedling	3.01099	0.0490271
Bacteria.Proteobacteria.Alphaproteobacteria.Azospirillales.Azospirillaceae.Niveispirillum	3.4304	Heading	3.01045	0.0450905
Bacteria.Spirochaetes.Spirochaetia.Spirochaetales.Spirochaetaceae.Spirochaeta_2	3.44905	Regeneration60d	3.00285	0.0373913
Bacteria.Bacteroidetes.Bacteroidia.Bacteroidales.Rikenellaceae.Blvii28_wastewater_sludge_group	3.46594	Jointing	2.99377	0.00663679
Bacteria.Actinobacteria.Actinobacteria.Micrococcales.Cellulomonadaceae.Pseudactinotalea	3.32038	Regeneration60d	2.99279	0.0155995
Bacteria.Proteobacteria.Deltaproteobacteria.Desulfobacterales.Desulfobulbaceae._Desulfobacterium__catecholicum_group	3.30394	tillering	2.98305	0.0445075
Bacteria.Bacteroidetes.Bacteroidia.Sphingobacteriales.Lentimicrobiaceae	3.27706	Regeneration13d	2.98239	0.0230582
Bacteria.Proteobacteria.Gammaproteobacteria.Betaproteobacteriales	3.3962	seedling	2.97385	0.00754467
Bacteria.Proteobacteria.Gammaproteobacteria.Betaproteobacteriales.Hydrogenophilaceae	3.25042	Regeneration13d	2.96965	0.0348761
Bacteria.Actinobacteria.Actinobacteria.Corynebacteriales.Mycobacteriaceae	3.35809	Regeneration13d	2.96806	0.0409011
Bacteria.Proteobacteria.Deltaproteobacteria.Bdellovibrionales	3.39308	Regeneration60d	2.96714	0.00968334
Bacteria.Actinobacteria.Actinobacteria.Corynebacteriales.Mycobacteriaceae.Mycobacterium	3.35809	Regeneration13d	2.958	0.0409011
Bacteria.Proteobacteria.Gammaproteobacteria.Methylococcales.Methylococcaceae.Candidatus_Methylospira	3.27987	Regeneration13d	2.95092	0.0128012
Bacteria.Proteobacteria.Gammaproteobacteria.Betaproteobacteriales.Rhodocyclaceae.Azospira	3.29264	Regeneration13d	2.94602	0.0131011
Bacteria.Proteobacteria.Alphaproteobacteria.Sneathiellales	3.31513	Regeneration60d	2.94195	0.0252385
Bacteria.Proteobacteria.Alphaproteobacteria.Sneathiellales.Sneathiellaceae	3.31513	Regeneration60d	2.94149	0.0252385
Bacteria.Acidobacteria.Holophagae.Subgroup_7.Acidobacteria_bacterium_enrichment_culture_clone_CV_04	3.31865	mature	2.93844	0.03336
Bacteria.Acidobacteria.Holophagae.Subgroup_7.Acidobacteria_bacterium_enrichment_culture_clone_CV_04.Acidobacteria_bacterium_enrichment_culture_clone_CV_04	3.31865	mature	2.93772	0.03336
Bacteria.Proteobacteria.Gammaproteobacteria.Betaproteobacteriales.Rhodocyclaceae.Niveibacterium	3.31618	Regeneration25d	2.93398	0.0295966
Bacteria.Proteobacteria.Gammaproteobacteria.Betaproteobacteriales.Burkholderiaceae.Ramlibacter	3.31897	seedling	2.92209	0.0288936
Bacteria.Proteobacteria.Alphaproteobacteria.Rhodospirillales.Magnetospirillaceae.Magnetospirillum	3.18145	mature	2.92143	0.0426689
Bacteria.Actinobacteria.Actinobacteria.Micrococcales.Demequinaceae	3.14176	tillering	2.91481	0.0270994
Bacteria.Actinobacteria.Actinobacteria.Micrococcales.Microbacteriaceae.Microbacterium	3.20989	seedling	2.90701	0.0375688
Bacteria.Proteobacteria.Alphaproteobacteria.Sneathiellales.Sneathiellaceae.Ferrovibrio	3.2678	Regeneration60d	2.90121	0.038468
Bacteria.Proteobacteria.Alphaproteobacteria.Acetobacterales	3.30121	Regeneration60d	2.89058	0.0290329
Bacteria.Proteobacteria.Gammaproteobacteria.Pseudomonadales.Moraxellaceae	2.92187	Regeneration13d	2.87988	0.0130416
Bacteria.Proteobacteria.Deltaproteobacteria.MBNT15	3.30446	Heading	2.87672	0.019199
Bacteria.Proteobacteria.Deltaproteobacteria.Bdellovibrionales.Bdellovibrionaceae	3.27289	Regeneration60d	2.85756	0.0286168
Bacteria.Proteobacteria.Deltaproteobacteria.Desulfobacterales.Desulfobulbaceae.Desulfocapsa	3.17672	Regeneration60d	2.84518	0.00855791
Bacteria.Proteobacteria.Alphaproteobacteria.Sphingomonadales.Sphingomonadaceae.Ellin6055	1.86647	Regeneration60d	2.84196	0.0417943
Bacteria.Firmicutes.Clostridia.Clostridiales.Christensenellaceae.Christensenellaceae_R_7_group	3.14992	Jointing	2.83302	0.0327291
Bacteria.Acidobacteria.Acidobacteriia.Solibacterales.Solibacteraceae__Subgroup_3_.Bryobacter	3.24825	Regeneration60d	2.82919	0.0368635
Bacteria.Proteobacteria.Gammaproteobacteria.Betaproteobacteriales.Methylophilaceae	3.09113	Regeneration13d	2.82271	0.00391077
Bacteria.Proteobacteria.Gammaproteobacteria.Betaproteobacteriales.Chromobacteriaceae	3.12043	seedling	2.8219	0.0188248
Bacteria.Bacteroidetes.Ignavibacteria.Ignavibacteriales.BSV40	3.17504	Heading	2.81969	0.00294992
Bacteria.Proteobacteria.Gammaproteobacteria.Betaproteobacteriales.Chromobacteriaceae.Vogesella	3.19374	seedling	2.81575	0.0257325
Bacteria.Firmicutes.Clostridia.Clostridiales.Christensenellaceae	3.1218	Jointing	2.81559	0.00631807
Bacteria.Actinobacteria.Actinobacteria.Micrococcales.Microbacteriaceae	3.02897	tillering	2.77164	0.0230366
Bacteria.Bacteroidetes.Bacteroidia.Cytophagales.Microscillaceae.Ohtaekwangia	3.14931	seedling	2.75493	0.0187323
Bacteria.Proteobacteria.Gammaproteobacteria.Betaproteobacteriales.Rhodocyclaceae.Methyloversatilis	3.0552	seedling	2.74705	0.0478002
Bacteria.Bacteroidetes.Bacteroidia.Sphingobacteriales	3.12279	mature	2.74593	0.00534384
Bacteria.Proteobacteria.Deltaproteobacteria	3.13061	Heading	2.72695	0.038468
Bacteria.Proteobacteria.Gammaproteobacteria.Betaproteobacteriales.Methylophilaceae.Methylotenera	2.96788	Jointing	2.72495	0.0216
Bacteria.Actinobacteria.Actinobacteria.Micrococcales.Microbacteriaceae.Aurantimicrobium	2.6126	seedling	2.72466	0.0437864
Bacteria.Bacteroidetes.Bacteroidia.Bacteroidales.Barnesiellaceae	3.06367	Jointing	2.72167	0.0182584
Bacteria.Zixibacteria	3.02298	mature	2.71144	0.0163931
Bacteria.Proteobacteria.Deltaproteobacteria.Desulfuromonadales.Geobacteraceae.Geothermobacter	1.6113	Heading	2.70643	0.0270317
Bacteria.Bacteroidetes.Ignavibacteria.SJA_28	3.04693	Regeneration60d	2.69624	0.0330431
Bacteria.Proteobacteria.Deltaproteobacteria.Myxococcales.VHS_B3_70	1.69514	Jointing	2.69481	0.0134878
Bacteria.Bacteroidetes.Ignavibacteria.Ignavibacteriales	3.05468	Heading	2.69084	0.0173775
Bacteria.Proteobacteria.Alphaproteobacteria.Acetobacterales.Acetobacteraceae.Craurococcus	1.96826	Regeneration60d	2.68737	0.0266223
Bacteria.Firmicutes.Clostridia.Clostridiales.Family_XII.Acidaminobacter	3.11106	Jointing	2.68038	0.0451366
Bacteria.Actinobacteria.Acidimicrobiia.Microtrichales.Ilumatobacteraceae	2.99836	Regeneration60d	2.67794	0.0251164
Bacteria.Proteobacteria.Alphaproteobacteria	3.09498	Regeneration60d	2.67697	0.0295966
Bacteria.Proteobacteria.Deltaproteobacteria.Oligoflexales.0319_6G20	3.11208	Regeneration60d	2.66109	0.0416782
Bacteria.Bacteroidetes.Bacteroidia.Sphingobacteriales.env_OPS_17	3.0032	Regeneration60d	2.64941	0.00879264
Bacteria.Proteobacteria.Gammaproteobacteria.Betaproteobacteriales.Nitrosomonadaceae.GOUTA6	2.9635	Regeneration13d	2.64501	0.00911122
Bacteria.Proteobacteria.Deltaproteobacteria.Bdellovibrionales.Bdellovibrionaceae.OM27_clade	2.98421	Regeneration60d	2.64052	0.018227
Bacteria.Proteobacteria.Gammaproteobacteria.Betaproteobacteriales.Chitinimonadaceae.Chitinivorax	2.97983	seedling	2.63545	0.0348214
Bacteria.Proteobacteria.Deltaproteobacteria.Sva0485	3.05073	Heading	2.63321	0.0177433
Bacteria.Proteobacteria.Gammaproteobacteria.Salinisphaerales.Solimonadaceae	2.26513	Regeneration60d	2.63261	0.0467938
Bacteria.Actinobacteria.Actinobacteria.Micrococcales.Cellulomonadaceae	2.92997	Regeneration60d	2.62322	0.0114589
Bacteria.Bacteroidetes.Bacteroidia.Bacteroidales.Rikenellaceae.A7P_90m	2.5351	Jointing	2.59471	0.0379904
Bacteria.Actinobacteria.Actinobacteria.Micrococcales.Microbacteriaceae.Agromyces	2.97726	seedling	2.59465	0.0300262
Bacteria.Patescibacteria.CPR2	2.86659	Heading	2.58791	0.0113733
Bacteria.Verrucomicrobia.Verrucomicrobiae.Verrucomicrobiales	1.72812	tillering	2.58167	0.0271698
Bacteria.Bacteroidetes.Ignavibacteria.Kryptoniales.BSV26.denitrifying_bacterium_enrichment_culture_clone_NOB_2_A7	2.96319	Heading	2.58148	0.0154453
Bacteria.Verrucomicrobia.Verrucomicrobiae.Methylacidiphilales.Methylacidiphilaceae	2.84702	Regeneration13d	2.57804	0.0132619
Bacteria.Proteobacteria.Gammaproteobacteria.Acidiferrobacterales	2.9026	Regeneration25d	2.57425	0.0428696
Bacteria.Latescibacteria	2.88988	Regeneration25d	2.57192	0.0179591
Bacteria.Proteobacteria.Gammaproteobacteria.Acidiferrobacterales.Acidiferrobacteraceae.Sulfurifustis	2.90115	Regeneration25d	2.56845	0.0428696
Bacteria.Verrucomicrobia.Verrucomicrobiae.Methylacidiphilales	2.84702	Regeneration13d	2.56819	0.0132619
Bacteria.Proteobacteria.Alphaproteobacteria.Rhizobiales.Rhodomicrobiaceae.Rhodomicrobium	2.84027	Regeneration25d	2.56579	0.0258482
Bacteria.Acidobacteria.Thermoanaerobaculia.Thermoanaerobaculales.Thermoanaerobaculaceae.TPD_58	2.89763	mature	2.56574	0.0148966
Bacteria.Bacteroidetes.Ignavibacteria.SJA_28.Chlorobi_bacterium_OLB5	2.9005	Regeneration60d	2.56261	0.0472936
Bacteria.Bacteroidetes.Ignavibacteria.SJA_28.Chlorobi_bacterium_OLB5.Chlorobi_bacterium_OLB5	2.9005	Regeneration60d	2.56006	0.0472936
Bacteria.Proteobacteria.Deltaproteobacteria.Bdellovibrionales.Bdellovibrionaceae.Bdellovibrio	2.95915	Regeneration60d	2.55516	0.0386503
Bacteria.Proteobacteria.Alphaproteobacteria.Rhizobiales.Rhodomicrobiaceae	2.84027	Regeneration25d	2.55395	0.0258482
Bacteria.Proteobacteria.Gammaproteobacteria.Alteromonadales.Alteromonadaceae.Rheinheimera	2.83299	seedling	2.55074	0.0254661
Bacteria.Syntrophorhabdaceae	2.92526	Regeneration60d	2.5504	0.0486334
Bacteria.Syntrophorhabdaceae.Syntrophorhabdus	2.92526	Regeneration60d	2.54606	0.0486334
Bacteria.Verrucomicrobia.Verrucomicrobiae.LD1_PB3	2.87732	Regeneration60d	2.54518	0.0407999
Bacteria.Proteobacteria.Gammaproteobacteria.Alteromonadales.Alteromonadaceae	2.83299	seedling	2.54094	0.0254661
Bacteria.Proteobacteria.Gammaproteobacteria.Alteromonadales	2.84255	seedling	2.53641	0.0266289
Bacteria.Firmicutes.Clostridia.Clostridiales.Family_XII	2.82145	Regeneration60d	2.53589	0.0376597
Bacteria.Actinobacteria.Actinobacteria.Micromonosporales.Micromonosporaceae.Plantactinospora	2.99301	Jointing	2.52817	0.0391591
Bacteria.Chlamydiae.Chlamydiae.Chlamydiales.cvE6	2.55012	tillering	2.52433	0.0303158
Bacteria.Actinobacteria.Acidimicrobiia.Microtrichales.Ilumatobacteraceae.Ilumatobacter	2.86008	Regeneration60d	2.52128	0.0171401
Bacteria.Bacteroidetes.Ignavibacteria.Ignavibacteriales.SR_FBR_L83	2.84961	Heading	2.51884	0.034993
Bacteria.Actinobacteria.Actinobacteria.Micrococcales.Intrasporangiaceae.Phycicoccus	2.89641	seedling	2.51777	0.0251164
Bacteria.Bacteroidetes.Bacteroidia.Flavobacteriales.NS9_marine_group	2.07889	Regeneration60d	2.50477	0.033867
Bacteria.Firmicutes.Clostridia.Clostridiales.Ruminococcaceae.Sporobacter	2.76875	Regeneration13d	2.50442	0.0109881
Bacteria.Candidatus_Berkiella	2.8307	Regeneration60d	2.50236	0.0205825
Bacteria.Proteobacteria.Gammaproteobacteria.Betaproteobacteriales.Burkholderiaceae.Polynucleobacter	2.39184	seedling	2.49796	0.0482628
Bacteria.Proteobacteria.Deltaproteobacteria.Oligoflexales.Oligoflexaceae.Oligoflexus	2.24989	seedling	2.49203	0.0456479
Bacteria.Actinobacteria.Actinobacteria.Micrococcales.Intrasporangiaceae.Terrabacter	2.0076	Regeneration60d	2.48925	0.0292913
Bacteria.Proteobacteria.Gammaproteobacteria.Betaproteobacteriales.Rhodocyclaceae.Azoarcus	2.53297	seedling	2.48809	0.0464026
Bacteria.Proteobacteria.Gammaproteobacteria.Betaproteobacteriales.Rhodocyclaceae.Sulfurisoma	1.86882	Regeneration13d	2.48724	0.0482243
Bacteria.Proteobacteria.Gammaproteobacteria.Pseudomonadales.Moraxellaceae.Permianibacter	2.72884	Jointing	2.48643	0.0128204
Bacteria.Proteobacteria.Alphaproteobacteria.Rhizobiales.Beijerinckiaceae.Methylobacterium	2.85726	seedling	2.47533	0.0372146
Bacteria.Actinobacteria.Actinobacteria.Frankiales.Nakamurellaceae.Nakamurella	2.61882	Regeneration60d	2.46766	0.00534068
Bacteria.Actinobacteria.Actinobacteria.Frankiales.Nakamurellaceae	2.61882	Regeneration60d	2.46687	0.00534068
Bacteria.Proteobacteria.Alphaproteobacteria.Rhodobacterales.Rhodobacteraceae.Paracoccus	2.2302	tillering	2.45826	0.0140681
Bacteria.Actinobacteria.Actinobacteria.Micrococcales.Cellulomonadaceae.Cellulomonas	2.81066	seedling	2.44377	0.0295966
Bacteria.Proteobacteria.Alphaproteobacteria.Rhodobacterales.Rhodobacteraceae.Rhodobacter	2.31372	seedling	2.44203	0.0255982
Bacteria.Bacteroidetes.Ignavibacteria.Ignavibacteriales.Ignavibacteriaceae	2.79351	Heading	2.44171	0.0255581
Bacteria.Proteobacteria.Gammaproteobacteria.Xanthomonadales	2.81551	Regeneration60d	2.44012	0.015498
Bacteria.Chloroflexi.Chloroflexia.Chloroflexales.Herpetosiphonaceae	2.81041	seedling	2.43969	0.0222186
Bacteria.Verrucomicrobia.Verrucomicrobiae.Pedosphaerales.Pedosphaeraceae.Oikopleura_dioica	2.09922	Regeneration25d	2.43386	0.0400522
Bacteria.Proteobacteria.Deltaproteobacteria.Desulfobacterales.Desulfobulbaceae.Desulfobulbus	2.71797	Regeneration60d	2.4323	0.0212824
Bacteria.Bacteroidetes.Ignavibacteria.Ignavibacteriales.Ignavibacteriaceae.Ignavibacterium	2.79351	Heading	2.43026	0.0255581
Bacteria.Chloroflexi.Chloroflexia.Chloroflexales.Herpetosiphonaceae.Herpetosiphon	2.81041	seedling	2.42752	0.0222186
Bacteria.Chloroflexi.Anaerolineae	2.81766	Heading	2.42715	0.0108231
Bacteria.Actinobacteria.Actinobacteria.Micrococcales.Intrasporangiaceae.Humibacillus	2.7155	Regeneration60d	2.41869	0.026748
Bacteria.Firmicutes.Bacilli.Lactobacillales	2.57738	tillering	2.4157	0.0249948
Bacteria.Proteobacteria.Alphaproteobacteria.Rhizobiales.Xanthobacteraceae.Pseudorhodoplanes	2.66879	Regeneration60d	2.4076	0.0217945
Bacteria.Proteobacteria.Gammaproteobacteria.Betaproteobacteriales.Burkholderiaceae.Azohydromonas	2.14038	seedling	2.40674	0.0413507
Bacteria.Actinobacteria.Acidimicrobiia.Microtrichales.Ilumatobacteraceae.CL500_29_marine_group	2.75612	Regeneration60d	2.40479	0.0349875
Bacteria.Armatimonadetes.Fimbriimonadia	2.70066	Regeneration13d	2.4003	0.0212824
Bacteria.Proteobacteria.Alphaproteobacteria.Rhizobiales.Pleomorphomonadaceae.Chthonobacter	2.64009	Regeneration60d	2.39726	0.0209722
Bacteria.Firmicutes.Bacilli.Bacillales.Family_XII.Exiguobacterium	2.58042	seedling	2.39361	0.0341184
Bacteria.Elusimicrobia.Endomicrobia.Endomicrobiales.Endomicrobiaceae.Candidatus_Endomicrobium	2.56929	Regeneration13d	2.38983	0.0180955
Bacteria.Firmicutes.Bacilli.Bacillales.Family_XII	2.58042	seedling	2.38966	0.0341184
Bacteria.Elusimicrobia.Endomicrobia.Endomicrobiales	2.56929	Regeneration13d	2.3891	0.0180955
Bacteria.Elusimicrobia.Endomicrobia	2.56929	Regeneration13d	2.38777	0.0180955
Bacteria.Bacteroidetes.Bacteroidia.Sphingobacteriales.KD3_93	2.45315	Regeneration60d	2.3811	0.0403649
Bacteria.Bacteroidetes.Ignavibacteria.Kryptoniales.MSB_3C8	2.65216	mature	2.3744	0.036524
Bacteria.Firmicutes.Bacilli.Lactobacillales.Streptococcaceae.Streptococcus	2.23318	Regeneration25d	2.37303	0.0427686
Bacteria.Acidobacteria.Thermoanaerobaculia.Thermoanaerobaculales.Thermoanaerobaculaceae.Thermoanaerobaculum	2.70184	mature	2.37084	0.0171778
Bacteria.Proteobacteria.Deltaproteobacteria.Myxococcales.mle1_27	2.75287	seedling	2.36673	0.0242772
Bacteria.Proteobacteria.Deltaproteobacteria.Syntrophobacterales.Syntrophaceae	2.68751	mature	2.36311	0.00934554
Bacteria.Elusimicrobia.Endomicrobia.Endomicrobiales.Endomicrobiaceae	2.56929	Regeneration13d	2.36167	0.0180955
Bacteria.Proteobacteria.Alphaproteobacteria.Rhizobiales.Pleomorphomonadaceae.Prosthecomicrobium	2.27976	Regeneration60d	2.36068	0.0458022
Bacteria.Acidobacteria.Acidobacteriia.Solibacterales.Solibacteraceae__Subgroup_3_.GOUTB8	2.47631	Heading	2.35307	0.0248767
Bacteria.Armatimonadetes.Fimbriimonadia.Fimbriimonadales.Fimbriimonadaceae	2.66219	Regeneration13d	2.35103	0.0212824
Bacteria.Proteobacteria.Deltaproteobacteria.Myxococcales.Blfdi19.Anaeromyxobacter_dehalogenans	2.1843	Regeneration13d	2.34804	0.0272698
Bacteria.Acidobacteria.Acidobacteriia.Solibacterales.Solibacteraceae__Subgroup_3_.Elev_16S_1166	2.17037	Regeneration25d	2.34255	0.0493728
Bacteria.Proteobacteria.Deltaproteobacteria.Oligoflexales.Oligoflexaceae	2.22363	Regeneration60d	2.3299	0.0211632
Bacteria.Bacteroidetes.Bacteroidia.Flavobacteriales.Weeksellaceae.Cloacibacterium	2.48394	seedling	2.32674	0.0240248
Bacteria.Proteobacteria.Alphaproteobacteria.Sphingomonadales.Sphingomonadaceae.Sphingopyxis	2.44211	Regeneration60d	2.31231	0.0242775
Bacteria.Acidobacteria.Subgroup_21	2.52058	mature	2.30629	0.0145296
Bacteria.Proteobacteria.Gammaproteobacteria.Betaproteobacteriales.Chitinibacteraceae	1.99119	seedling	2.30325	0.0103113
Bacteria.Bacteroidetes.Bacteroidia.Bacteroidales.Prevotellaceae.Prevotella_9	2.62655	Regeneration60d	2.30196	0.0263539
Bacteria.Bacteroidetes.Bacteroidia.Cytophagales.Microscillaceae	2.64807	seedling	2.30178	0.0229
Bacteria.Proteobacteria.Alphaproteobacteria.Caulobacterales.Caulobacteraceae	2.62735	Regeneration60d	2.29317	0.0188248
Bacteria.Actinobacteria.Actinobacteria.PeM15	2.47513	Regeneration25d	2.293	0.0106604
Bacteria.Proteobacteria.Deltaproteobacteria.Syntrophobacterales.Syntrophaceae.Syntrophus	2.52832	mature	2.29136	0.0272623
Bacteria.Proteobacteria.Alphaproteobacteria.Micavibrionales	2.57263	seedling	2.29031	0.0207028
Bacteria.Acidobacteria.Acidobacteriia.Acidobacteriales.Acidobacteriaceae__Subgroup_1_	2.47286	Regeneration25d	2.27724	0.0446182
Bacteria.Chloroflexi.Ktedonobacteria.C0119	2.24416	seedling	2.26531	0.0247256
Bacteria.Actinobacteria.Acidimicrobiia.Microtrichales.Microtrichaceae	2.52402	Regeneration60d	2.2576	0.0232372
Bacteria.Proteobacteria.Gammaproteobacteria.CCD24	2.75297	Jointing	2.25455	0.0405177
Bacteria.Proteobacteria.Alphaproteobacteria.Rhodospirillales.Rhodospirillaceae.Novispirillum	2.01403	Regeneration60d	2.25151	0.0427075
Bacteria.Proteobacteria.Deltaproteobacteria.Syntrophobacterales.Syntrophaceae.Smithella	2.18243	mature	2.2484	0.0122586
Bacteria.Chloroflexi	2.31576	Heading	2.24054	0.0335602
Bacteria.Proteobacteria.Gammaproteobacteria.Betaproteobacteriales.Rhodocyclaceae.Azonexus	2.36383	seedling	2.2394	0.0126737
Bacteria.Proteobacteria.Deltaproteobacteria.Desulfuromonadales.Desulfuromonadaceae.Desulfuromonas	2.49641	Heading	2.23151	0.00742971
Bacteria.Firmicutes.Bacilli.Lactobacillales.Streptococcaceae	2.24638	Regeneration25d	2.22753	0.03184
Bacteria.Candidatus_Ovatusbacter	2.16595	seedling	2.22255	0.0484377
Bacteria.Proteobacteria.Deltaproteobacteria.Desulfuromonadales.Desulfuromonadaceae	2.49641	Heading	2.21799	0.00709487
Bacteria.Elusimicrobia.Lineage_IIc	2.08992	mature	2.21779	0.0263181
Bacteria.Proteobacteria.Deltaproteobacteria.Desulfuromonadales	2.28827	mature	2.21095	0.0202486
Bacteria.Phreatobacter	2.39759	Regeneration60d	2.18152	0.00870361
Bacteria.Omnitrophicaeota	2.16848	mature	2.17629	0.0446581
Bacteria.Chloroflexi.Dehalococcoidia.Dehalococcoidales	2.22526	Regeneration13d	2.16445	0.045214
Bacteria.Proteobacteria.Deltaproteobacteria.Desulfobacterales.Desulfobacteraceae.Sva0081_sediment_group	2.41198	Regeneration25d	2.15951	0.0378392
Bacteria.Proteobacteria.Deltaproteobacteria.Desulfarculales.Desulfarculaceae.Desulfatiglans	2.26673	mature	2.13338	0.0485291

## Sheet: Table S3 
LDA ITS
Taxa	Abundace	Group	LDA_score	Pvalue
Fungi.Ascomycota.Sordariomycetes.Sordariales.Chaetomiaceae.Chaetomium	5.98247	Heading	5.57989	0.0457739
Fungi.Ascomycota	5.51258	Regeneration60d	5.19991	0.0168875
Fungi.Ascomycota.Dothideomycetes.Capnodiales.Cladosporiaceae.Cladosporium	4.11244	tillering	4.90702	0.0322633
Fungi.Ascomycota.Dothideomycetes.Capnodiales.Cladosporiaceae	4.11244	tillering	4.87331	0.0322633
Fungi.Basidiomycota.Tremellomycetes.Trichosporonales	4.81781	Regeneration25d	4.80162	0.0280706
Fungi.Basidiomycota.Tremellomycetes.Trichosporonales.Trichosporonaceae.Cutaneotrichosporon	4.81237	Regeneration25d	4.80007	0.0303158
Fungi.Ascomycota.Sordariomycetes	4.94393	Regeneration60d	4.73049	0.0384257
Fungi.Basidiomycota.Tremellomycetes.Trichosporonales.Trichosporonaceae	4.81781	Regeneration25d	4.71937	0.0280706
Fungi.Ascomycota.Sordariomycetes.Sordariales	4.92097	Regeneration60d	4.71452	0.0268898
Fungi.Basidiomycota.Agaricomycetes.Russulales.Russulaceae	4.80613	Regeneration25d	4.67526	0.0121924
Fungi.Ascomycota.Sordariomycetes.Hypocreales.Nectriaceae.Fusarium	4.87109	mature	4.66153	0.0146956
Fungi.Basidiomycota.Agaricomycetes.Russulales	4.80613	Regeneration25d	4.61163	0.0121618
Fungi.Basidiomycota.Agaricomycetes.Russulales.Russulaceae.Russula	4.65724	tillering	4.58495	0.0114493
